# Supplementary material for: Recent Advancements in Sodium Alginate-Based Hydrogels Combined with Magnetic Nanoparticles for Biological Applications: A Review
Source: Gels. 2026 Jun 8;12(6):508. doi: 10.3390/gels12060508 (PMC13297855; doi:10.3390/gels12060508)
Supplement: Supplementary file 1 [file gels-12-00508-s001.zip]

Archive with 1 entries (1 files):
- gels-4347105-supplementary.pdf
